# Supplementary material for: Emersion and Relative Humidity Modulate Stress Response and Recovery Dynamics in Juvenile Mussels (Perna canaliculus)
Source: Metabolites. 2021 Aug 27;11(9):580. doi: 10.3390/metabo11090580 (PMC8468153; doi:10.3390/metabo11090580)
Supplement: Supplementary file 1 [file metabolites-11-00580-s001.zip]

Archive with 1 entries (1 files):
- metabolites-1326783-supplementary.pdf
